# Supplementary material for: Transcriptome analysis reveals the sex-switching mechanism of juvenile hermaphroditism in silver pomfret (Pampus argenteus)
Source: Biol Sex Differ. 2025 Jul 14;16:51. doi: 10.1186/s13293-025-00736-1 (PMC12261592; doi:10.1186/s13293-025-00736-1)
Supplement: Supplementary file 6 — Supplementary Material 6 [file 13293_2025_736_MOESM6_ESM.xls]

sample	library	raw_reads	raw_bases	clean_reads	clean_bases	error_rate	Q20	Q30	GC_pct
testis_150dph_3	FRAS230422970-1r	46466358	6.97G	43953196	6.59G	0.03	97.41	93.05	45.61
ovary_90dph_1	FRAS230005459-2r	47812046	7.17G	47728634	7.16G	0.03	97.86	94.25	48.81
ovary_120dph_1	FRAS230005463-2r	40197090	6.03G	40133816	6.02G	0.02	98.04	94.56	49.14
ovary_150dph_1	FRAS230005465-2r	39970330	6G	39899688	5.98G	0.02	98.45	95.27	50.94
ovary_150dph_2	FRAS230005466-2r	46498376	6.97G	46418474	6.96G	0.02	98.1	94.71	51.19
ovary_150dph_3	FRAS230005467-2r	44057490	6.61G	41489562	6.22G	0.02	97.98	94.42	50.03
testis_90dph_1	FRAS230005468-3r	46903144	7.04G	46781016	7.02G	0.03	97.93	94.08	53.32
testis_90dph_2	FRAS230005469-3r	46619256	6.99G	46542282	6.98G	0.02	98.17	94.81	51.54
testis_120dph_1	FRAS230005471-3r	46333018	6.95G	46237924	6.94G	0.02	98.57	95.77	52.06
testis_120dph_2	FRAS230005472-3r	44668494	6.7G	43626612	6.54G	0.03	97.93	94.2	45.85
testis_150dph_1	FRAS230005474-2r	45568544	6.84G	44329656	6.65G	0.03	97.7	93.92	45.12
ovary_90dph_2	FRAS230344465-1r	43307748	6.5G	43235320	6.49G	0.02	98.4	95.19	50.41
ovary_90dph_3	FRAS230344466-1r	44685140	6.7G	40478476	6.07G	0.02	97.96	94.33	48.9
ovary_120dph_2	FRAS230344467-1r	46067650	6.91G	42535284	6.38G	0.02	98.16	94.7	49.51
ovary_120dph_3	FRAS230344468-1r	40561034	6.08G	40484178	6.07G	0.02	97.94	94.29	49.97
testis_90dph_3	FRAS230344469-2r	41961154	6.29G	40645522	6.1G	0.03	97.68	93.69	47.45
testis_120dph_3	FRAS230344470-2r	46174198	6.93G	45152196	6.77G	0.03	97.59	93.81	45.56
testis_150dph_2	FRAS230344471-1r	46615750	6.99G	45409586	6.81G	0.03	97.54	93.57	45.51
