# Supplementary material for: Transcriptome analysis reveals the sex-switching mechanism of juvenile hermaphroditism in silver pomfret (Pampus argenteus)
Source: Biol Sex Differ. 2025 Jul 14;16:51. doi: 10.1186/s13293-025-00736-1 (PMC12261592; doi:10.1186/s13293-025-00736-1)
Supplement: Supplementary file 7 — Supplementary Material 7 [file 13293_2025_736_MOESM7_ESM.xls]

sample	total_reads	total_map	unique_map	multi_map	read1_map	read2_map	positive_map	negative_map	splice_map	unsplice_map	proper_map
testis_150dph_3	43953196	36376176(82.76%)	34168819(77.74%)	2207357(5.02%)	17118191(38.95%)	17050628(38.79%)	17067082(38.83%)	17101737(38.91%)	14351502(32.65%)	19817317(45.09%)	31224802(71.04%)
ovary_90dph_1	47728634	40134023(84.09%)	37315467(78.18%)	2818556(5.91%)	18691406(39.16%)	18624061(39.02%)	18639424(39.05%)	18676043(39.13%)	19410717(40.67%)	17904750(37.51%)	32209300(67.48%)
ovary_120dph_1	40133816	34730702(86.54%)	32283109(80.44%)	2447593(6.1%)	16173015(40.3%)	16110094(40.14%)	16137114(40.21%)	16145995(40.23%)	17531590(43.68%)	14751519(36.76%)	28136716(70.11%)
ovary_150dph_1	39899688	35525712(89.04%)	32942989(82.56%)	2582723(6.47%)	16495952(41.34%)	16447037(41.22%)	16469045(41.28%)	16473944(41.29%)	20007288(50.14%)	12935701(32.42%)	29293550(73.42%)
ovary_150dph_2	46418474	40692656(87.66%)	37682562(81.18%)	3010094(6.48%)	18874693(40.66%)	18807869(40.52%)	18839385(40.59%)	18843177(40.59%)	23528115(50.69%)	14154447(30.49%)	33603374(72.39%)
ovary_150dph_3	41489562	35752895(86.17%)	33286906(80.23%)	2465989(5.94%)	16684643(40.21%)	16602263(40.02%)	16637265(40.1%)	16649641(40.13%)	19455964(46.89%)	13830942(33.34%)	28003228(67.49%)
testis_90dph_1	46781016	36031827(77.02%)	32859374(70.24%)	3172453(6.78%)	16424862(35.11%)	16434512(35.13%)	16420072(35.1%)	16439302(35.14%)	21495426(45.95%)	11363948(24.29%)	31101668(66.48%)
testis_90dph_2	46542282	30382512(65.28%)	27636052(59.38%)	2746460(5.9%)	13825628(29.71%)	13810424(29.67%)	13806375(29.66%)	13829677(29.71%)	18334805(39.39%)	9301247(19.98%)	26593206(57.14%)
testis_120dph_1	46237924	40349952(87.27%)	36330825(78.57%)	4019127(8.69%)	18153756(39.26%)	18177069(39.31%)	18143663(39.24%)	18187162(39.33%)	23593692(51.03%)	12737133(27.55%)	34285694(74.15%)
testis_120dph_2	43626612	35895822(82.28%)	32990439(75.62%)	2905383(6.66%)	16545498(37.93%)	16444941(37.69%)	16458165(37.73%)	16532274(37.89%)	14914437(34.19%)	18076002(41.43%)	30608502(70.16%)
testis_150dph_1	44329656	35455492(79.98%)	33241225(74.99%)	2214267(5.0%)	16667494(37.6%)	16573731(37.39%)	16607771(37.46%)	16633454(37.52%)	13332561(30.08%)	19908664(44.91%)	30032986(67.75%)
ovary_90dph_2	43235320	37835571(87.51%)	34886229(80.69%)	2949342(6.82%)	17471210(40.41%)	17415019(40.28%)	17431574(40.32%)	17454655(40.37%)	21261617(49.18%)	13624612(31.51%)	30862268(71.38%)
ovary_90dph_3	40478476	34761485(85.88%)	32302601(79.8%)	2458884(6.07%)	16229672(40.09%)	16072929(39.71%)	16151634(39.9%)	16150967(39.9%)	17606102(43.49%)	14696499(36.31%)	27451458(67.82%)
ovary_120dph_2	42535284	37225783(87.52%)	34531935(81.18%)	2693848(6.33%)	17319583(40.72%)	17212352(40.47%)	17264706(40.59%)	17267229(40.6%)	19770635(46.48%)	14761300(34.7%)	30164666(70.92%)
ovary_120dph_3	40484178	35281057(87.15%)	32517296(80.32%)	2763761(6.83%)	16334968(40.35%)	16182328(39.97%)	16253120(40.15%)	16264176(40.17%)	18927236(46.75%)	13590060(33.57%)	28563334(70.55%)
testis_90dph_3	40645522	27226431(66.99%)	25008398(61.53%)	2218033(5.46%)	12555344(30.89%)	12453054(30.64%)	12478226(30.7%)	12530172(30.83%)	12496406(30.74%)	12511992(30.78%)	23401744(57.58%)
testis_120dph_3	45152196	33001822(73.09%)	30628192(67.83%)	2373630(5.26%)	15381462(34.07%)	15246730(33.77%)	15292882(33.87%)	15335310(33.96%)	12930937(28.64%)	17697255(39.19%)	27665272(61.27%)
testis_150dph_2	45409586	33490634(73.75%)	31449233(69.26%)	2041401(4.5%)	15807626(34.81%)	15641607(34.45%)	15701027(34.58%)	15748206(34.68%)	12381631(27.27%)	19067602(41.99%)	28063510(61.8%)
