# Supplementary material for: Transcriptome analysis reveals the sex-switching mechanism of juvenile hermaphroditism in silver pomfret (Pampus argenteus)
Source: Biol Sex Differ. 2025 Jul 14;16:51. doi: 10.1186/s13293-025-00736-1 (PMC12261592; doi:10.1186/s13293-025-00736-1)
Supplement: Supplementary file 8 — Supplementary Material 8 [file 13293_2025_736_MOESM8_ESM.xls]

## Sheet: Sheet1
Category	GOID	Description	GeneRatio	BgRatio	pvalue
testis_90dvsovary_90d.up_GOenrich
BP	GO:0002376	immune system process	32/1513	62/6407	1.4785e-06
BP	GO:0006955	immune response	31/1513	61/6407	3.30526e-06
BP	GO:0006412	translation	61/1513	172/6407	0.000257228
BP	GO:0043043	peptide biosynthetic process	61/1513	173/6407	0.000307849
BP	GO:0006518	peptide metabolic process	63/1513	180/6407	0.000311692
CC	GO:0005576	extracellular region	100/884	269/3790	7.88487e-08
CC	GO:0005840	ribosome	48/884	106/3790	3.72306e-07
CC	GO:0043228	non-membrane-bounded organelle	114/884	357/3790	5.72345e-05
CC	GO:0043232	intracellular non-membrane-bounded organelle	114/884	357/3790	5.72345e-05
CC	GO:1990904	ribonucleoprotein complex	49/884	130/3790	0.000128913
CC	GO:0044430	cytoskeletal part	52/884	155/3790	0.00201989
MF	GO:0004252	serine-type endopeptidase activity	53/2541	121/10778	6.67116e-07
MF	GO:0003735	structural constituent of ribosome	48/2541	107/10778	9.55486e-07
MF	GO:0003700	DNA binding transcription factor activity	120/2541	346/10778	1.38083e-06
MF	GO:0005520	insulin-like growth factor binding	19/2541	31/10778	7.88671e-06
MF	GO:0019838	growth factor binding	19/2541	32/10778	1.51287e-05
MF	GO:0005198	structural molecule activity	61/2541	158/10778	1.53557e-05
MF	GO:0005509	calcium ion binding	122/2541	375/10778	3.68883e-05
MF	GO:0098772	molecular function regulator	154/2541	492/10778	3.72203e-05
MF	GO:0140110	transcription regulator activity	128/2541	398/10778	4.35232e-05
MF	GO:0008236	serine-type peptidase activity	55/2541	144/10778	5.60056e-05
MF	GO:0017171	serine hydrolase activity	55/2541	144/10778	5.60056e-05
MF	GO:0004175	endopeptidase activity	97/2541	289/10778	6.10447e-05
MF	GO:0043565	sequence-specific DNA binding	71/2541	199/10778	6.99832e-05
MF	GO:0004857	enzyme inhibitor activity	34/2541	78/10778	7.30467e-05
MF	GO:0005544	calcium-dependent phospholipid binding	11/2541	16/10778	0.000160598
MF	GO:0030414	peptidase inhibitor activity	26/2541	57/10778	0.000207165
MF	GO:0061134	peptidase regulator activity	26/2541	57/10778	0.000207165
MF	GO:0008289	lipid binding	46/2541	124/10778	0.000472817
MF	GO:0005125	cytokine activity	16/2541	32/10778	0.00100985
testis_120dvsovary_120d.up_GOenrich
BP	GO:0006955	immune response	45/2481	66/6739	2.02082e-07
BP	GO:0002376	immune system process	46/2481	68/6739	2.12759e-07
BP	GO:0007155	cell adhesion	83/2481	165/6739	0.000234336
BP	GO:0022610	biological adhesion	83/2481	165/6739	0.000234336
BP	GO:0006869	lipid transport	32/2481	53/6739	0.000396371
BP	GO:0006811	ion transport	214/2481	486/6739	0.000413074
BP	GO:0018149	peptide cross-linking	9/2481	10/6739	0.000824125
BP	GO:0010876	lipid localization	33/2481	57/6739	0.000928446
BP	GO:0006412	translation	82/2481	173/6739	0.00249613
BP	GO:0015711	organic anion transport	18/2481	28/6739	0.00284199
BP	GO:0006518	peptide metabolic process	85/2481	181/6739	0.00292345
CC	GO:0005576	extracellular region	158/1568	308/4114	6.94328e-07
CC	GO:0005840	ribosome	61/1568	107/4114	4.59667e-05
CC	GO:0099080	supramolecular complex	19/1568	28/4114	0.00132369
CC	GO:0099081	supramolecular polymer	19/1568	28/4114	0.00132369
CC	GO:0099512	supramolecular fiber	19/1568	28/4114	0.00132369
CC	GO:0030286	dynein complex	15/1568	21/4114	0.00198059
CC	GO:1990904	ribonucleoprotein complex	65/1568	131/4114	0.00422609
CC	GO:0044421	extracellular region part	35/1568	64/4114	0.00487865
CC	GO:0005861	troponin complex	11/1568	15/4114	0.00602645
CC	GO:0005865	striated muscle thin filament	11/1568	15/4114	0.00602645
MF	GO:0005201	extracellular matrix structural constituent	23/4192	25/11323	1.43352e-08
MF	GO:0005102	signaling receptor binding	143/4192	283/11323	1.86005e-06
MF	GO:0005125	cytokine activity	25/4192	33/11323	6.57826e-06
MF	GO:0030545	receptor regulator activity	102/4192	197/11323	1.46502e-05
MF	GO:0048018	receptor ligand activity	102/4192	197/11323	1.46502e-05
MF	GO:0003735	structural constituent of ribosome	61/4192	108/11323	2.83189e-05
MF	GO:0005198	structural molecule activity	85/4192	161/11323	2.91948e-05
MF	GO:0004252	serine-type endopeptidase activity	71/4192	130/11323	3.0426e-05
MF	GO:0004175	endopeptidase activity	142/4192	307/11323	0.000488992
MF	GO:0005520	insulin-like growth factor binding	22/4192	33/11323	0.000515574
testis_120dvsovary_120d.down_GOenrich
BP	GO:0006260	DNA replication	34/1356	51/6739	6.02807e-13
BP	GO:0006259	DNA metabolic process	76/1356	177/6739	2.26421e-12
BP	GO:0008104	protein localization	68/1356	151/6739	2.2996e-12
BP	GO:0051641	cellular localization	71/1356	164/6739	7.62959e-12
BP	GO:0045184	establishment of protein localization	62/1356	140/6739	5.25595e-11
BP	GO:0051649	establishment of localization in cell	60/1356	134/6739	6.21499e-11
BP	GO:0034613	cellular protein localization	59/1356	131/6739	6.72263e-11
BP	GO:0070727	cellular macromolecule localization	59/1356	131/6739	6.72263e-11
BP	GO:0015031	protein transport	61/1356	139/6739	1.19468e-10
BP	GO:0015833	peptide transport	61/1356	139/6739	1.19468e-10
CC	GO:0044446	intracellular organelle part	153/740	498/4114	8.13828e-14
CC	GO:0044428	nuclear part	56/740	128/4114	5.79807e-12
CC	GO:0012505	endomembrane system	55/740	128/4114	2.16923e-11
CC	GO:0031974	membrane-enclosed lumen	47/740	106/4114	1.80699e-10
CC	GO:0043233	organelle lumen	47/740	106/4114	1.80699e-10
CC	GO:0070013	intracellular organelle lumen	47/740	106/4114	1.80699e-10
CC	GO:0005654	nucleoplasm	37/740	74/4114	2.46038e-10
CC	GO:0044451	nucleoplasm part	37/740	74/4114	2.46038e-10
CC	GO:0031981	nuclear lumen	43/740	97/4114	1.11924e-09
CC	GO:0005783	endoplasmic reticulum	27/740	55/4114	1.14142e-07
CC	GO:1990234	transferase complex	25/740	49/4114	1.29536e-07
MF	GO:0003723	RNA binding	80/2241	239/11323	3.49191e-07
MF	GO:0000988	transcription factor activity, protein binding	23/2241	42/11323	5.2046e-07
MF	GO:0000989	transcription factor activity, transcription factor binding	23/2241	42/11323	5.2046e-07
MF	GO:0003712	transcription cofactor activity	23/2241	42/11323	5.2046e-07
MF	GO:0008536	Ran GTPase binding	13/2241	17/11323	7.3851e-07
MF	GO:0140098	catalytic activity, acting on RNA	47/2241	122/11323	1.20595e-06
MF	GO:0140097	catalytic activity, acting on DNA	24/2241	48/11323	2.60053e-06
MF	GO:0016874	ligase activity	36/2241	87/11323	3.0525e-06
MF	GO:0140101	catalytic activity, acting on a tRNA	27/2241	66/11323	6.49266e-05
MF	GO:0008094	DNA-dependent ATPase activity	9/2241	13/11323	0.000150894
