# Supplementary material for: Transcriptome analysis reveals the sex-switching mechanism of juvenile hermaphroditism in silver pomfret (Pampus argenteus)
Source: Biol Sex Differ. 2025 Jul 14;16:51. doi: 10.1186/s13293-025-00736-1 (PMC12261592; doi:10.1186/s13293-025-00736-1)
Supplement: Supplementary file 9 — Supplementary Material 9 [file 13293_2025_736_MOESM9_ESM.xls]

## Sheet: Sheet1
KEGGID	Description	GeneRatio	BgRatio	pvalue
testis_90dvsovary_90d.up_KEGG enrich
lco04625	C-type lectin receptor signaling pathway	51/1591	139/7354	3.06294e-05
lco04621	NOD-like receptor signaling pathway	57/1591	188/7354	0.0030229
lco00052	Galactose metabolism	14/1591	37/7354	0.0180839
lco04620	Toll-like receptor signaling pathway	33/1591	112/7354	0.0310822
lco00500	Starch and sucrose metabolism	15/1591	44/7354	0.0385757
lco00040	Pentose and glucuronate interconversions	11/1591	30/7354	0.0431449
lco00051	Fructose and mannose metabolism	14/1591	42/7354	0.0535482
lco04145	Phagosome	44/1591	169/7354	0.096702
lco04140	Autophagy - animal	50/1591	202/7354	0.157463
lco04210	Apoptosis	48/1591	205/7354	0.290298
testis_120dvsovary_120d.up_KEGG enrich
lco00140	Steroid hormone biosynthesis	32/2632	52/7631	5.86944e-05
lco00980	Metabolism of xenobiotics by cytochrome P450	23/2632	34/7631	7.98838e-05
lco04912	GnRH signaling pathway	54/2632	148/7631	0.331652
testis_120dvsovary_120d.down_KEGG enrich
lco04120	Ubiquitin mediated proteolysis	66/1736	164/7631	3.04534e-07
lco04914	Progesterone-mediated oocyte maturation	54/1736	135/7631	4.47101e-06
lco00563	Glycosylphosphatidylinositol (GPI)-anchor biosynthesis	15/1736	25/7631	6.60662e-05
lco04114	Oocyte meiosis	57/1736	159/7631	0.000105856
lco00020	Citrate cycle (TCA cycle)	21/1736	44/7631	0.000227119
lco04142	Lysosome	63/1736	194/7631	0.00105653
lco01212	Fatty acid metabolism	28/1736	79/7631	0.00683489
lco03320	PPAR signaling pathway	25/1736	86/7631	0.102959
